# Supplementary material for: The complete mitochondrial DNA of three monozoic tapeworms in the Caryophyllidea: a mitogenomic perspective on the phylogeny of eucestodes
Source: Parasit Vectors. 2017 Jun 27;10:314. doi: 10.1186/s13071-017-2245-y (PMC5488446; doi:10.1186/s13071-017-2245-y)
Supplement: Supplementary file 1 — Primers used to amplify and sequence the mitochondrial genome of the cestodes Atractolytocestus huronensis, Khawia sinensis, Breviscolex orientalis and Schyzocotyle acheilognathi (CN). (XLSX 26 kb) [file 13071_2017_2245_MOESM1_ESM.xlsx]

## Sheet: Table S3
Species	Order
Cladotaenia_vulturi_KU559932	COX1	T	16S	C	12S	COX2	E	NAD6	Y	NCR1(135)	S2	L1	L2	R	NAD5	NCR2(108)	G	COX3	H	CYTB	NAD4L	NAD4	Q	F	M	ATP6	NAD2	V	A	D	NAD1	N	P	I	K	NAD3	S1	W
Testudotaenia_sp._WL-2016_KU761587	COX1	T	16S	C	12S	COX2	E	NAD6	Y	NCR1(108)	S2	L1	L2	R	NAD5	NCR2(265)	G	COX3	H	CYTB	NAD4L	NAD4	Q	F	M	ATP6	NAD2	V	A	D	NAD1	N	P	I	K	NAD3	S1	W
Schyzocotyle_nayarensis_IND904_NC_030317	COX1	T	16S	C	12S	COX2	E	NAD6	L1	L2	Y	S2	NCR1(177)	R	NAD5	G	NCR2(286)	COX3	H	CYTB	NAD4L	NAD4	Q	F	M	ATP6	NAD2	V	A	D	NAD1	N	P	I	K	NAD3	S1	W
Schyzocotyle_acheilognathi_USA10_KX060595	COX1	T	16S	C	12S	COX2	E	NAD6	L1	L2	Y	S2	NCR1(165)	R	NAD5	G	NCR2(299)	COX3	H	CYTB	NAD4L	NAD4	Q	F	M	ATP6	NAD2	V	A	D	NAD1	N	P	I	K	NAD3	S1	W
Hymenolepis_nana_NC_029245	COX1	T	16S	C	12S	COX2	E	NAD6	Y	NCR1(182)	S2	L1	L2	R	NAD5	NCR2(268)	G	COX3	H	CYTB	NAD4L	NAD4	Q	F	M	ATP6	NAD2	V	A	D	NAD1	N	P	I	K	NAD3	S1	W
Anoplocephala_perfoliata_NC_028425	COX1	T	16S	C	12S	COX2	E	NAD6	Y	NCR1(875)	S2	L1	L2	R	NAD5	NCR2(276)	G	COX3	H	CYTB	NAD4L	NAD4	Q	F	M	ATP6	NAD2	V	A	D	NAD1	N	P	I	K	NAD3	S1	W
Pseudanoplocephala_crawfordi_NC_028334	COX1	T	16S	C	12S	COX2	E	NAD6	Y	NCR1(196)	S2	L1	L2	R	NAD5	NCR2(268)	G	NCR3(448)	COX3	H	CYTB	NAD4L	NAD4	Q	F	M	ATP6	NAD2	V	A	D	NAD1	N	P	I	K	NAD3	S1	W
Drepanidotaenia_lanceolata_Heilongjiang_NC_028164	COX1	T	16S	C	12S	COX2	E	NAD6	Y	NCR1(138)	S2	L1	L2	R	NAD5	NCR2(182)	G	COX3	H	CYTB	NAD4L	NAD4	Q	F	M	ATP6	NAD2	V	A	D	NAD1	N	P	I	K	NAD3	S1	W
Spirometra_decipiens_NC_026852	COX1	T	16S	C	12S	COX2	E	NAD6	Y	NCR1(204)	L1	S2	L2	R	NAD5	NCR2(174)	G	COX3	H	CYTB	NAD4L	NAD4	Q	F	M	ATP6	NAD2	V	A	D	NAD1	N	P	I	K	NAD3	S1	W
Echinococcus_granulosus_KJ559023	COX1	T	16S	C	12S	COX2	E	NAD6	Y	NCR1(87)	L1	S2	L2	R	NAD5	NCR2(184)	G	COX3	H	CYTB	NAD4L	NAD4	Q	F	M	ATP6	NAD2	V	A	D	NAD1	N	P	I	K	NAD3	S1	W
Taenia_regis_Tre152_NC_024589	COX1	T	16S	C	12S	COX2	E	NAD6	Y	NCR1(65)	L1	S2	L2	R	NAD5	NCR2(136)	G	COX3	H	CYTB	NAD4L	NAD4	Q	F	M	ATP6	NAD2	V	A	D	NAD1	N	P	I	K	NAD3	S1	W
Taenia_arctos_33-2_NC_024590	COX1	T	16S	C	12S	COX2	E	NAD6	Y	NCR1(67)	L1	S2	L2	R	NAD5	NCR2(152)	G	COX3	H	CYTB	NAD4L	NAD4	Q	F	M	ATP6	NAD2	V	A	D	NAD1	N	P	I	K	NAD3	S1	W
Taenia_crocutae_412011_NC_024591	COX1	T	16S	C	12S	COX2	E	NAD6	Y	NCR1(68)	L1	NCR2(53)	S2	L2	R	NAD5	NCR3(188)	G	COX3	H	CYTB	NAD4L	NAD4	Q	F	M	ATP6	NAD2	V	A	D	NAD1	N	P	I	K	NAD3	S1	W
Hydatigera_parva_TpaSp_NC_021141	COX1	T	16S	C	12S	COX2	E	NAD6	Y	NCR1(95)	L1	S2	L2	R	NAD5	NCR2(194)	G	COX3	H	CYTB	NAD4L	NAD4	Q	F	M	ATP6	NAD2	V	A	D	NAD1	N	P	I	K	NAD3	S1	W
Hydatigera_krepkogorski_NC_021142	COX1	T	16S	C	12S	COX2	E	NAD6	Y	L1	NCR1(175)	S2	L2	R	NAD5	NCR2(397)	G	COX3	H	CYTB	NAD4L	NAD4	Q	F	M	ATP6	NAD2	V	A	D	NAD1	N	P	I	K	NAD3	S1	W
Versteria_mustelae_TmuFi9_NC_021143	COX1	T	16S	C	12S	COX2	E	NAD6	Y	NCR1(73)	L1	S2	L2	R	NAD5	NCR2(196)	G	COX3	H	CYTB	NAD4L	NAD4	Q	F	M	ATP6	NAD2	V	A	D	NAD1	N	P	I	K	NAD3	S1	W
Echinococcus_equinus_NC_020374	COX1	T	16S	C	12S	COX2	E	NAD6	Y	NCR1(66)	L1	S2	L2	R	NAD5	NCR2(178)	G	COX3	H	CYTB	NAD4L	NAD4	Q	F	M	ATP6	NAD2	V	A	D	NAD1	N	P	I	K	NAD3	S1	W
Hydatigera_taeniaeformis_JQ663994	COX1	T	16S	C	12S	COX2	E	NAD6	Y	L1	NCR1(58)	S2	L2	R	NAD5	NCR2(448)	G	COX3	H	CYTB	NAD4L	NAD4	Q	F	M	ATP6	NAD2	V	A	D	NAD1	N	P	I	K	NAD3	S1	W
Diplogonoporus_balaenopterae_NC_017613	COX1	T	16S	C	12S	COX2	E	NAD6	Y	NCR1(225)	L1	S2	L2	R	NAD5	NCR2(320)	G	COX3	H	CYTB	NAD4L	NAD4	Q	F	M	ATP6	NAD2	V	A	D	NAD1	N	P	I	K	NAD3	S1	W
Diplogonoporus_grandis_NC_017615	COX1	T	16S	C	12S	COX2	E	NAD6	Y	NCR1(226)	L1	S2	L2	R	NAD5	NCR2(320)	G	COX3	H	CYTB	NAD4L	NAD4	Q	F	M	ATP6	NAD2	V	A	D	NAD1	N	P	I	K	NAD3	S1	W
Hydatigera_taeniaeformis_NC_014768	COX1	T	16S	C	12S	COX2	E	NAD6	Y	L1	S2	L2	R	NAD5	NCR1(414)	G	COX3	H	CYTB	NAD4L	NAD4	Q	F	M	ATP6	NAD2	V	A	D	NAD1	N	P	I	K	NAD3	S1	W
Taenia_pisiformis_NC_013844	COX1	T	16S	C	12S	COX2	E	NAD6	Y	NCR1(67)	L1	S2	L2	R	NAD5	NCR2(64)	G	COX3	H	CYTB	NAD4L	NAD4	Q	F	M	ATP6	NAD2	V	A	D	NAD1	N	P	I	K	NAD3	S1	W
Taenia_multiceps_NC_012894	COX1	T	16S	C	12S	COX2	E	NAD6	Y	NCR1(73)	L1	S2	L2	R	NAD5	NCR2(176)	G	COX3	H	CYTB	NAD4L	NAD4	Q	F	M	ATP6	NAD2	V	A	D	NAD1	N	P	I	K	NAD3	S1	W
Taenia_hydatigena_NC_012896	COX1	T	16S	C	12S	COX2	E	NAD6	Y	NCR1(64)	L1	S2	L2	R	NAD5	NCR2(135)	G	COX3	H	CYTB	NAD4L	NAD4	Q	F	M	ATP6	NAD2	V	A	D	NAD1	N	P	I	K	NAD3	S1	W
Echinococcus_canadensis_NC_011121	COX1	T	16S	C	12S	COX2	E	NAD6	Y	NCR1(183)	L1	S2	L2	R	NAD5	NCR2(178)	G	COX3	H	CYTB	NAD4L	NAD4	Q	F	M	ATP6	NAD2	V	A	D	NAD1	N	P	I	K	NAD3	S1	W
Echinococcus_ortleppi_NC_011122	COX1	T	16S	C	12S	COX2	E	NAD6	Y	NCR1(183)	L1	S2	L2	R	NAD5	NCR2(176)	G	COX3	H	CYTB	NAD4L	NAD4	Q	F	M	ATP6	NAD2	V	A	D	NAD1	N	P	I	K	NAD3	S1	W
Spirometra_erinaceieuropaei_NC_011037	COX1	T	16S	C	12S	COX2	E	NAD6	Y	NCR1(204)	L1	S2	L2	R	NAD5	NCR2(174)	G	COX3	H	CYTB	NAD4L	NAD4	Q	F	M	ATP6	NAD2	V	A	D	NAD1	N	P	I	K	NAD3	S1	W
Taenia_saginata_NC_009938	COX1	T	16S	C	12S	COX2	E	NAD6	Y	NCR1(66)	L1	S2	L2	R	NAD5	NCR2(159)	G	COX3	H	CYTB	NAD4L	NAD4	Q	F	M	ATP6	NAD2	V	A	D	NAD1	N	P	I	K	NAD3	S1	W
Echinococcus_shiquicus_NC_009460	COX1	T	16S	C	12S	COX2	E	NAD6	Y	NCR1(182)	L1	S2	L2	R	NAD5	NCR2(178)	G	COX3	H	CYTB	NAD4L	NAD4	Q	F	M	ATP6	NAD2	V	A	D	NAD1	N	P	I	K	NAD3	S1	W
Echinococcus_oligarthrus_NC_009461	COX1	T	16S	C	12S	COX2	E	NAD6	Y	NCR1(185)	L1	S2	L2	R	NAD5	NCR2(176)	G	COX3	H	CYTB	NAD4L	NAD4	Q	F	M	ATP6	NAD2	V	A	D	NAD1	N	P	I	K	NAD3	S1	W
Echinococcus_vogeli_NC_009462	COX1	T	16S	C	12S	COX2	E	NAD6	Y	NCR1(183)	L1	S2	L2	R	NAD5	NCR2(181)	G	COX3	H	CYTB	NAD4L	NAD4	Q	F	M	ATP6	NAD2	V	A	D	NAD1	N	P	I	K	NAD3	S1	W
Diphyllobothrium_nihonkaiense_NC_009463	COX1	T	16S	C	12S	COX2	E	NAD6	Y	NCR1(224)	L1	S2	L2	R	NAD5	NCR2(331)	G	COX3	H	CYTB	NAD4L	NAD4	Q	F	M	ATP6	NAD2	V	A	D	NAD1	N	P	I	K	NAD3	S1	W
Diphyllobothrium_latum_NC_008945	COX1	T	16S	C	12S	COX2	E	NAD6	Y	NCR1(222)	L1	S2	L2	R	NAD5	NCR2(187)	G	COX3	H	CYTB	NAD4L	NAD4	Q	F	M	ATP6	NAD2	V	A	D	NAD1	N	P	I	K	NAD3	S1	W
Taenia_asiatica_NC_004826	COX1	T	16S	C	12S	COX2	E	NAD6	Y	NCR1(71)	L1	S2	L2	R	NAD5	NCR2(176)	G	COX3	H	CYTB	NAD4L	NAD4	Q	F	M	ATP6	NAD2	V	A	D	NAD1	N	P	I	K	NAD3	S1	W
Taenia_solium_AB086256	COX1	T	16S	C	12S	COX2	E	NAD6	Y	NCR1(68)	L1	NCR2(59)	S2	L2	R	NAD5	NCR3(192)	G	COX3	H	CYTB	NAD4L	NAD4	Q	F	M	ATP6	NAD2	V	A	D	NAD1	N	P	I	K	NAD3	S1	W
Hymenolepis_diminuta_AF314223	COX1	T	16S	C	12S	COX2	E	NAD6	Y	NCR1(183)	S2	L1	L2	R	NAD5	NCR2(444)	G	COX3	H	CYTB	NAD4L	NAD4	Q	F	M	ATP6	NAD2	V	A	D	NAD1	N	P	I	K	NAD3	S1	W
Taenia_crassiceps_AF216699	COX1	T	16S	C	12S	COX2	E	NAD6	Y	NCR1(65)	L1	S2	L2	R	NAD5	NCR2(194)	G	COX3	H	CYTB	NAD4L	NAD4	Q	F	M	ATP6	NAD2	V	A	D	NAD1	N	P	I	K	NAD3	S1	W
Echinococcus_multilocularis_AB018440	COX1	T	16S	C	12S	COX2	E	NAD6	Y	NCR1(183)	L1	S2	L2	R	NAD5	NCR2(177)	G	COX3	H	CYTB	NAD4L	NAD4	Q	F	M	ATP6	NAD2	V	A	D	NAD1	N	P	I	K	NAD3	S1	W
Raillietina_tetragona_KP057580	COX1	T	16S	C	12S	COX2	E	NAD6	Y	NCR1(180)	S2	NCR2(73)	L1	L2	R	NAD5	NCR3(728)	G	NCR4(56)	COX3	H	CYTB	NAD4L	NAD4	Q	F	M	ATP6	NAD2	NCR5(143)	V	A	D	NAD1	N	P	I	K	NAD3	S1	W
Dipylidium_caninum_NC_021145	COX1	T	16S	C	12S	COX2	E	NAD6	Y	S2	NCR1(702)	L1	L2	R	NAD5	NCR2(212)	G	COX3	H	CYTB	NAD4L	NAD4	Q	F	M	ATP6	NAD2	V	A	D	NAD1	N	P	I	K	NAD3	S1	W
Khawia_sinensis_KS_888888	COX1	T	16S	C	12S	L1	S2	L2	NCR1(549)	COX2	E	NAD6	Y	R	NAD5	G	NCR2(1083)	COX3	H	CYTB	NAD4L	NAD4	Q	F	M	ATP6	NAD2	V	A	D	NAD1	N	P	I	K	NAD3	S1	W
Taenia_twitchelli_TtwChu_NC_021093	COX1	T	16S	C	12S	COX2	E	NAD6	Y	NCR1(67)	L1	S2	L2	R	NAD5	NCR2(194)	G	COX3	H	CYTB	NAD4L	NAD4	Q	F	M	ATP6	NAD2	V	A	D	NAD1	N	P	I	K	NAD3	S1	W
Taenia_martis_TmaCr_NC_020153	COX1	T	16S	C	12S	COX2	E	NAD6	Y	NCR1(67)	L1	S2	L2	R	NAD5	NCR2(197)	G	COX3	H	CYTB	NAD4L	NAD4	Q	F	M	ATP6	NAD2	V	A	D	NAD1	N	P	I	K	NAD3	S1	W
Taenia_laticollis_NC_021140	COX1	T	16S	C	12S	COX2	E	NAD6	Y	NCR1(67)	L1	S2	L2	R	NAD5	NCR2(172)	G	COX3	H	CYTB	NAD4L	NAD4	Q	F	M	ATP6	NAD2	V	A	D	NAD1	N	P	I	K	NAD3	S1	W
Taenia_ovis_NC_021138	COX1	T	16S	C	12S	COX2	E	NAD6	Y	NCR1(68)	L1	S2	L2	R	NAD5	NCR2(177)	G	COX3	H	CYTB	NAD4L	NAD4	Q	F	M	ATP6	NAD2	V	A	D	NAD1	N	P	I	K	NAD3	S1	W
Taenia_serialis_NC_021457	COX1	T	16S	C	12S	COX2	E	NAD6	Y	NCR1(73)	L1	S2	L2	R	NAD5	NCR2(183)	G	COX3	H	CYTB	NAD4L	NAD4	Q	F	M	ATP6	NAD2	V	A	D	NAD1	N	P	I	K	NAD3	S1	W
Taenia_madoquae_Tma120_NC_021139	COX1	T	16S	C	12S	COX2	E	NAD6	Y	NCR1(71)	L1	S2	L2	R	NAD5	NCR2(176)	G	COX3	H	CYTB	NAD4L	NAD4	Q	F	M	ATP6	NAD2	V	A	D	NAD1	N	P	I	K	NAD3	S1	W
Hydatigera_sp._HCFr_HCFr_LC008533	COX1	T	16S	C	12S	COX2	E	NAD6	Y	L1	NCR1(175)	S2	L2	R	NAD5	NCR2(426)	G	COX3	H	CYTB	NAD4L	NAD4	Q	F	M	ATP6	NAD2	V	A	D	NAD1	N	P	I	K	NAD3	S1	W
Hydatigera_kamiyai_TtaFi_AB731761	COX1	T	16S	C	12S	COX2	E	NAD6	Y	L1	NCR1(175)	S2	L2	R	NAD5	NCR2(448)	G	COX3	H	CYTB	NAD4L	NAD4	Q	F	M	ATP6	NAD2	V	A	D	NAD1	N	P	I	K	NAD3	S1	W
Echinococcus_felidis_NC_021144	COX1	T	16S	C	12S	COX2	E	NAD6	Y	NCR1(67)	L1	S2	L2	R	NAD5	NCR2(183)	G	COX3	H	CYTB	NAD4L	NAD4	Q	F	M	ATP6	NAD2	V	A	D	NAD1	N	P	I	K	NAD3	S1	W
Schyzocotyle_acheilognathi_ihb0601_SA_777777	COX1	T	NCR1(124)	16S	C	12S	COX2	E	NAD6	L1	L2	Y	S2	NCR2(166)	R	NAD5	G	NCR3(499)	COX3	H	CYTB	NAD4L	NAD4	Q	F	M	ATP6	NAD2	V	A	D	NAD1	N	P	I	K	NAD3	S1	W
Breviscolex_orientalis_BO_999999	COX1	T	16S	C	12S	L1	S2	L2	NCR1(208)	COX2	E	NAD6	Y	R	NAD5	G	NCR2(825)	COX3	H	CYTB	NAD4L	NAD4	Q	F	M	ATP6	NAD2	V	A	D	NAD1	N	P	I	K	NAD3	S1	W
Anoplocephala_magna_KU236385	COX1	T	16S	C	12S	COX2	E	NAD6	Y	NCR1(199)	S2	L1	L2	R	NAD5	NCR2(271)	G	COX3	H	CYTB	NAD4L	NAD4	Q	F	M	ATP6	NAD2	V	A	D	NAD1	N	P	I	K	NAD3	S1	W
Atractolytocestus_huronensis_AH555555	COX1	T	16S	C	12S	L1	S2	L2	NCR1(873)	COX2	E	NAD6	Y	R	NAD5	G	NCR2(1283)	COX3	H	CYTB	NAD4L	NAD4	Q	F	M	ATP6	NAD2	V	A	D	NAD1	N	P	I	K	NAD3	S1	W

## Sheet: Sheet1
Primer name	Primer sequence (5'-3')	Target gene	Amplification size (bp)	Primer name	Primer sequence (5'-3')	Target gene	Amplification size (bp)
(A) Atractolytocestus huronensis				(B) Breviscolex orientalis
SXCOX3F	TACCTTTATTGGTTGTTTTT	COX3	332	DFND5F	GARGCGATGCGDGCACCAACC	ND5	827
SXCOX3R	ATCCACAAARTGYCAATACC	COX3	332	DFND5R1	ACCADATTRTCAACCCCAAA	ND5	827
SXF13-0	CCTCTTGTTTGGCTACTGTGG	COX3-ND2	3868	DFF1	CGGGTGTCTTGATGAGTGTT	ND5-CYTB	2442
SXR4	GGAAACTTCATTACCACAC	COX3-ND2	3868	DFR2-0	CAGAGAACACACGTATCAAGG	ND5-CYTB	2442
SXND2F	GTTTTTGGTGAGCGGTATAGTGG	ND2	948	DFCYTBF	GTCDTAYTGGGCYGCCACCGT	CYTB	411
SXND2R	CCTTTCGCGCCTGAGAATACCC	ND2	948	DFCYTBR	AARTACCATTCWGGCTTTAT	CYTB	411
SXF5-0	CTCTGTTGTTGGTCCACATAG	ND2-COX1	1740	DFF3	GGTGCCAGACCTTGTAGTAG	CYTB-ND2	2642
SXR6-1	GACCTATTCGCTTGTGGTC	ND2-COX1	1740	DFR5-0	CAGCCAGCTCCAAGTACACC	CYTB-ND2	2642
SXCOX1F	CGACCCTTCCTTGGGTTTCAC	COX1	815	TCND2F	GTKTTTGTGGCDCTRGTGCATTG	ND2-ND1	1273
SXCOX1R	CACATACACCTCTGGGTGACC	COX1	815	TCND2R	GAAGCAACCCAAGACACCCAACC	ND2-ND1	1273
SXF7	CTGCGGCCATTACAATGTTG	COX1-12S	2294	DFF6	GTTTGTCTAATTAGAGGAGG	ND1	764
SXR8	TCAGCCACATACTAGCTG	COX1-12S	2294	DFR6	CCATAACACAAGCCAACCAAG	ND1	764
SX12SF	CAGKGCCAGCATCCGCGGTTA	12S	487	DFND1F	CGTACTCCCTTTGACTATGC	ND1	193
SX12SR	GGTGACGGGCGRTGTGTAC	12S	487	DFND1R	CGAGGAGATGCAAGGGGAGG	ND1	193
SXF9	GGTGACTTGTGATTAGTTAC	12S-COX2	1627	DFF7	CTTGTCTATTTGCGTGTGAG	ND1-COX1	1759
SXR9	GAATAACATCAAAGGAAGTTAC	12S-COX2	1627	DFR8	GAGACCAAACTGAGTAGGGG	ND1-COX1	1759
SXCOX2F	GGTGTGGTCGGACACCAGTG	COX2	209	DFCOX1F	GACCCAATRGGWGGTGGGGACCC	COX1	666
SXCOX2R	ACTCGTCCTGGAATAGCATC	COX2	209	DFCOX1R	GCAAACCCGACGAGGCAAHCC	COX1	666
SXF10	ACCTGGGACGAGCGTATCGG	COX2-ND5	1514	DFF9	GTTGCAGGCTCACTGCATTG	COX1-12S	1682
SXR10	CGCCGTATCATAACGTAACG	COX2-ND5	1514	DFR10	ATCCGCGTCACACAAAACAG	COX1-12S	1682
SXYZF	GAGATTACGTGCTTCTGTGG	ND5	519	DF12SF	CAGTGCCAGCATCCGCGGTTA	12S	483
SXR10-0	CCAACTCCTGACATCACATC	ND5	519	DF12SR	GGTGACGGGCGGTGTGTAC	12S	483
SXF11-B	GTTGGTTGTTAGAGGCCATG	ND5-COX3	2730	DFF11	ATCTACTGATTTAGGACTCG	12S-ND5	2456
SXR12	TTTGGGAGCGGTGTCAGCTC	ND5-COX3	2730	DFR11	AGAGACGGGTTATTGCCCAC	12S-ND5	2456
(C) Khawia sinensis				(D) Schyzocotyle acheilognathi (CN)
XSTC4COX3F1	CTGAGCTTTGTTTGTTTATAGC	COX3	417	TOUCOX3F1	GAATTTGCTTTTTGGTTATT	COX3	435
XSTC4COX3R	CCACRAARTGCCARTATCA	COX3	417	TOUCOX3R	CCAATACCAAGTAACAAGGG	COX3	435
XSTC4F1-0	GTAGGGTTTAGTTGAAATGGG	COX3-CYTB	804	TOUF1	CTAGTTTCCACGCTAGTAG	COX3-CYTB	754
XSTC4R1	CCTAAGCAAACATGCACAG	COX3-CYTB	804	TOUR1	CTGAAAACCCACCAACCACA	COX3-CYTB	754
XSTC4CYTBF	GTCDTACTGAGCYGCAACAGT	CYTB	411	TOUCYTBF	GTCDTAYTGAGCTGCTACGGT	CYTB	411
XSTC4CYTBR	AAATACCACTCCGGCTTWAT	CYTB	411	TOUCYTBR	AAATACCACTCAGGCTTWAT	CYTB	411
XSTC4F2	TGGGTTACACCCGACTTAG	CYTB-ND4	1095	TOUF2	TGTGTTGGTTGTTATGTG	CYTB-ND2	2941
XSTC4R2	CTTCTTAAGTAATGATGGTACC	CYTB-ND4	1095	TOUR4	CCGAAAAGACCCGATACACC	CYTB-ND2	2941
XSTC4ND4F	GACTCYCCNTAYTCAGAGCG	ND4	419	TOUND2F	CAGTTGATCATTAGATGCGTCG	ND2	1258
XSTC4ND4R	CAMCGCTTACCATCTAATTC	ND4	419	TOUND2R	GCAAACCTCTGTAACAACCC	ND2	1258
XSTC4F3	GGGTTAGTTGGAGTTTTCCG	ND4-ND2	1410	TOUF5	TGGCTGAGTTGCTCAGGATG	ND2-COX1	2469
XSTC4R4	TAAGGTATCCACACAAGAAG	ND4-ND2	1410	TOUR6	AAGCATCTGGAGAGCACCCC	ND2-COX1	2469
XSTC4ND2F	TTGTAGCCTTAGTACACTGG	ND2	1273	TOUCOX1F	GATCCACTGGGTGGTGGTGATCC	COX1	665
XSTC4ND2R	ACAAACCCAAACACCCAACC	ND2	1273	TOUCOX1R	CAAACACGACGGGGTAACCC	COX1	665
XSTC4F5	CTATTGGCCTGTCGGTGATGTGG	ND2-COX1	2437	TOUF7	GTAGCGCATTTTCATTATGTG	COX1-12S	1942
XSTC4R6	GTGTTGGAGTAGAAGAAAGACC	ND2-COX1	2437	TOUR8	CAAGAAATTTTCACTTAACC	COX1-12S	1942
XSTC4COX1F	GATCCATTGGGTGGCGGAGATCC	COX1	666	TOU12SF	CAGKGCCAGCATCCGCGGTTA	12S	490
XSTC4COX1R	GCATACTCGACGTGGTAACCC	COX1	666	TOU12SR	CGAGGTTGACGGGCGGTGTG	12S	490
XSTC4F7	GTACTTACTTCAAGCTCATTG	COX1-12S	1760	TOUF9	GTGATATGGTTTAACGTGCG	12S-COX2	552
XSTC4R7	CCGAATAGGTTTGCTCGCTGCC	COX1-12S	1760	TOUR9	CATGAAACCCATCCTTACAG	12S-COX2	552
XSTC412SF	GGACACAGTGCCAGCATCCG	12S	539	TOUCOX2F	CTGATAGCACTATATGTGTG	COX2	211
XSTC412SR	GATTCATCTGGGGCTACCATG	12S	539	TOUCOX2R	ATAGCATCCATCTTAAGACC	COX2	211
XSTC4F8	GTAGGTGGTAGAGGGCTACG	12S-COX2	1282	TOUF10	GGTCCTATGATTCTTACCCC	COX2-ND5	1958
XSTC4R9	CCGGTATGCAATCCCCTC	12S-COX2	1282	TOUR10	CGCATAGCAAATCAAACACC	COX2-ND5	1958
XSTC4COX2F	AAGTTATGATCACCTAACTC	COX2	177	TOUND5F	GARGCTATGCGTGCACCAACCCC	ND5	470
XSTC4COX2R	CCCGGAACTGCATCAACCTT	COX2	177	TOUND5R	TGCTTAGTGAAAAACACACC	ND5	470
XSTC4F10	CTTCTTATGATGTAATACACTCG	COX2-ND5	1542	TOUF11	GAGTGGTTCTGGAGGATCTC	ND5-COX3	1541
XSTC4R10	CCAGTGATAAACACAGTAGAG	COX2-ND5	1542	TOUR11	TTCTAGGGGGCTAGACAAAC	ND5-COX3	1541
XSTC4ND5F	GAAGCAATGCGDGCNCCAACCCC	ND5	470
XSTC4ND5R2	TGCTTAGTAAARAATACTCC	ND5	470
XSTC4F11	TACGGCCGTTATGGGAGG	ND5-COX3	2099
XSTC4R11	AAACATGGTGAAACCCTG	ND5-COX3	2099
