# Supplementary material for: The complete mitochondrial DNA of three monozoic tapeworms in the Caryophyllidea: a mitogenomic perspective on the phylogeny of eucestodes
Source: Parasit Vectors. 2017 Jun 27;10:314. doi: 10.1186/s13071-017-2245-y (PMC5488446; doi:10.1186/s13071-017-2245-y)
Supplement: Supplementary file 2 — Characteristics of the 54 cestode mitochondrial genomes as well as two trematode outgroups in this study. (XLSX 20 kb) [file 13071_2017_2245_MOESM2_ESM.xlsx]

## Sheet: allStat
Taxon	Accession number	Whole Genome				PCGs				rRNA				tRNA				References
		Size(bp)	AT%	AT-Skew	GC-Skew	Size(bp)	AT%	AT-Skew	GC-Skew	Size(bp)	AT%	AT-Skew	GC-Skew	Size(bp)	AT%	AT-Skew	GC-Skew
Bothriocephalidea
Bothriocephalidae
Schyzocotyle
Schyzocotyle acheilognathi (CN)	KX589243	14046	69	-0.327	0.333	10041	68.7	-0.391	0.364	1696	66.4	-0.18	0.261	1404	67	-0.119	0.22	This study
Schyzocotyle acheilognathi (USA)	KX060595	13849	69.1	-0.328	0.336	10041	69.1	-0.39	0.368	1820	67.7	-0.174	0.252	1417	67.3	-0.117	0.214	Brabec et al. 2016
Schyzocotyle nayarensis	NC_030317	13852	69.3	-0.307	0.327	10065	69	-0.37	0.355	1820	68.7	-0.158	0.27	1426	67.9	-0.132	0.231	Brabec et al. 2016
Caryophyllidea
Capingentidae
Breviscolex
Breviscolex orientalis	KY486752	14011	58.6	-0.348	0.281	9948	57.3	-0.462	0.319	1654	57.5	-0.182	0.223	1378	55.5	-0.185	0.232	This study
Lytocestidae
Atractolytocestus
Atractolytocestus huronensis	KY486754	15130	62.3	-0.28	0.294	9966	59.9	-0.399	0.336	1655	60.5	-0.189	0.217	1363	60.5	-0.18	0.262	This study
Khawia
Khawia sinensis	KY486753	14620	65.6	-0.271	0.263	9987	65	-0.351	0.299	1655	63.4	-0.164	0.25	1354	60.6	-0.152	0.238	This study
Cyclophyllidea
Anoplocephalidae
Anoplocephala
Anoplocephala magna	KU236385	13759	70.8	-0.313	0.441	10056	71	-0.375	0.457	1697	69.1	-0.19	0.366	1407	69.2	-0.176	0.346	Guo 2016
Anoplocephala perfoliata	NC_028425	14459	70.9	-0.297	0.412	10059	71	-0.363	0.422	1705	70.2	-0.205	0.354	1409	69.6	-0.167	0.338	Guo 2015
Dipylidiidae
Dipylidium
Dipylidium caninum	NC_021145	14296	72.9	-0.413	0.441	10041	72.7	-0.473	0.477	1699	71.3	-0.307	0.317	1420	70.7	-0.242	0.311	Nakao et al. 2013
Hymenolepididae
Cloacotaenia
Cloacotaenia megalops	KU641017	13887	71.6	-0.264	0.314	10032	71.2	-0.317	0.33	1681	72.2	-0.135	0.242	1404	70.5	-0.118	0.253	Guo 2016
Drepanidotaenia
Drepanidotaenia lanceolata	NC_028164	13573	69.9	-0.317	0.342	10029	70.1	-0.362	0.361	1674	69.6	-0.21	0.267	1399	68	-0.188	0.259	Gao et al. 2015
Hymenolepis
Hymenolepis diminuta	AF314223	13900	71	-0.285	0.334	10008	71.1	-0.331	0.342	1676	70	-0.186	0.247	1424	69.3	-0.174	0.292	von Nickisch-Rosenegk et al. 2001
Hymenolepis nana	NC_029245	13764	73	-0.261	0.346	10011	73	-0.312	0.36	1677	71.5	-0.147	0.258	1442	71	-0.129	0.249	Cheng et al. 2016
Pseudanoplocephala
Pseudanoplocephala crawfordi	NC_028334	14192	69.7	-0.313	0.39	10050	70	-0.363	0.399	1687	67.8	-0.183	0.294	1430	66.9	-0.195	0.328	Zhao et al. 2015
Paruterinidae
Cladotaenia
Cladotaenia vulturi	KU559932	13411	74.7	-0.256	0.36	10023	74.8	-0.302	0.401	1679	73.7	-0.134	0.255	1395	72.6	-0.127	0.236	Guo 2016
Taeniidae
Echinococcus
Echinococcus canadensis	NC_011121	13721	67.6	-0.423	0.49	10050	67.3	-0.489	0.525	1704	67.6	-0.269	0.391	1414	67.6	-0.239	0.365	Nakao et al. 2007
Echinococcus equinus	NC_020374	13605	67.9	-0.414	0.516	10056	67.7	-0.478	0.543	1700	67.4	-0.265	0.437	1411	68.3	-0.218	0.369	Nakao et al. 2013
Echinococcus felidis	NC_021144	13632	68.4	-0.422	0.501	10056	68.2	-0.483	0.534	1701	67.2	-0.272	0.416	1413	68.4	-0.242	0.342	Nakao et al. 2013
Echinococcus granulosus	KJ559023	13605	67	-0.43	0.512	10056	66.6	-0.496	0.539	1677	67	-0.278	0.454	1404	67.6	-0.241	0.371	Wang et al. 2014
Echinococcus multilocularis	AB018440	13738	69.1	-0.404	0.509	10017	68.8	-0.467	0.543	1687	68.3	-0.257	0.406	1412	68.1	-0.23	0.375	Nakao et al. 2002
Echinococcus oligarthrus	NC_009461	13791	69.3	-0.399	0.516	10077	69	-0.461	0.545	1708	69.4	-0.261	0.421	1415	68.4	-0.229	0.393	Nakao et al. 2007
Echinococcus ortleppi	NC_011122	13717	67.8	-0.421	0.485	10050	67.4	-0.484	0.515	1708	68.1	-0.278	0.402	1412	67.8	-0.239	0.363	Nakao et al. 2007
Echinococcus shiquicus	NC_009460	13807	68.4	-0.411	0.523	10068	68.1	-0.481	0.564	1710	67.7	-0.241	0.396	1419	67.6	-0.24	0.393	Nakao et al. 2007
Echinococcus vogeli	NC_009462	13750	67.1	-0.436	0.539	10047	67.1	-0.503	0.574	1701	66.7	-0.286	0.45	1416	66.2	-0.253	0.407	Nakao et al. 2007
Hydatigera
Hydatigera kamiyai	AB731761	13853	72.6	-0.278	0.407	10074	72.4	-0.337	0.441	1683	71.5	-0.145	0.349	1385	72.6	-0.123	0.325	Nakao et al. 2013
Hydatigera krepkogorski	NC_021142	13792	72.8	-0.236	0.374	10071	72.7	-0.296	0.402	1688	72	-0.089	0.308	1380	71.9	-0.107	0.314	Nakao et al. 2013
Hydatigera parva	NC_021141	13482	71.4	-0.285	0.419	10053	71.4	-0.347	0.458	1691	71	-0.117	0.347	1374	70.4	-0.146	0.287	Nakao et al. 2013
Hydatigera sp.	LC008533	13840	72.8	-0.277	0.41	10074	72.7	-0.34	0.447	1684	72	-0.133	0.333	1384	72.6	-0.124	0.314	Lavikainen et al. 2016
Hydatigera taeniaeformis (CN)	NC_014768	13647	72.9	-0.265	0.39	10029	72.7	-0.32	0.415	1676	72.5	-0.12	0.333	1410	73.1	-0.113	0.319	Liu et al. 2011
Hydatigera taeniaeformis (GER)	JQ663994	13740	72.6	-0.28	0.407	10080	72.4	-0.337	0.438	1684	71.4	-0.145	0.351	1395	72.7	-0.125	0.33	Unpublished
Taenia
Taenia arctos	NC_024590	13650	71.5	-0.306	0.413	10062	71.6	-0.357	0.442	1704	70.1	-0.199	0.345	1427	71.1	-0.148	0.327	Terefe et al. 2014
Taenia asiatica	NC_004826	13703	71.4	-0.319	0.444	10050	71.4	-0.378	0.472	1706	69.9	-0.176	0.35	1449	70.9	-0.159	0.351	Jeon et al. 2006
Taenia crassiceps	AF216699	13503	74	-0.314	0.413	10053	73.9	-0.369	0.45	1682	74.4	-0.183	0.313	1418	72.9	-0.171	0.299	Le et al. 2000
Taenia crocutae	NC_024591	13711	72	-0.3	0.403	10059	72.1	-0.353	0.427	1709	70.6	-0.176	0.323	1425	70.6	-0.144	0.306	Terefe et al. 2014
Taenia hydatigena	NC_012896	13492	70.9	-0.297	0.394	10053	70.9	-0.357	0.417	1702	69.3	-0.166	0.326	1414	71.6	-0.113	0.308	Jia et al. 2010
Taenia laticollis	NC_021140	13483	73.2	-0.29	0.418	10062	73.1	-0.353	0.462	1707	73.1	-0.144	0.312	1402	71.6	-0.095	0.278	Nakao et al. 2013
Taenia madoquae	NC_021139	13689	73.5	-0.29	0.413	10059	73.5	-0.345	0.444	1715	72	-0.178	0.336	1427	71.2	-0.141	0.317	Nakao et al. 2013
Taenia martis	NC_020153	13536	75.3	-0.335	0.424	10059	75.4	-0.392	0.459	1697	74.4	-0.216	0.361	1414	73.9	-0.148	0.308	Nakao et al. 2013
Taenia multiceps	NC_012894	13693	71.3	-0.316	0.413	10059	71.4	-0.37	0.437	1714	70.6	-0.184	0.34	1426	69.9	-0.155	0.329	Jia et al. 2010
Taenia ovis	NC_021138	13704	69.8	-0.341	0.438	10053	69.7	-0.399	0.466	1714	69.5	-0.219	0.354	1422	68.9	-0.169	0.339	Nakao et al. 2013
Taenia pisiformis	NC_013844	13387	73.1	-0.242	0.343	10047	73.3	-0.294	0.363	1698	73.3	-0.113	0.295	1397	70.3	-0.114	0.277	Jia et al. 2010
Taenia regis	NC_024589	13489	70.7	-0.299	0.397	10053	70.5	-0.361	0.422	1701	69.6	-0.161	0.31	1400	71	-0.109	0.305	Terefe et al. 2014
Taenia saginata	NC_009938	13670	71.5	-0.322	0.445	10068	71.6	-0.379	0.474	1704	69.8	-0.188	0.37	1449	70.4	-0.162	0.332	Jeon et al. 2007
Taenia serialis	NC_021457	13688	71.8	-0.31	0.418	10059	71.8	-0.366	0.45	1712	70.8	-0.189	0.333	1423	70.7	-0.149	0.319	Nakao et al. 2013
Taenia solium	AB086256	13709	72	-0.295	0.408	10014	72	-0.347	0.435	1685	71.4	-0.174	0.357	1431	70.9	-0.154	0.319	Nakao et al. 2003
Taenia twitchelli	NC_021093	13519	75.7	-0.32	0.398	10053	75.8	-0.372	0.435	1697	74.6	-0.209	0.327	1413	74.4	-0.148	0.291	Nakao et al. 2013
Versteria
Versteria mustelae	NC_021143	13582	71.4	-0.35	0.445	10062	71.1	-0.409	0.487	1690	70.7	-0.202	0.309	1416	70.9	-0.183	0.335	Nakao et al. 2013
Diphyllobothriidea
Diphyllobothriidae
Diphyllobothrium
Diphyllobothrium latum	NC_008945	13608	68.2	-0.309	0.245	10035	67.9	-0.366	0.246	1708	69.1	-0.155	0.245	1418	66.6	-0.153	0.235	Park et al. 2007
Diphyllobothrium nihonkaiense	NC_009463	13747	67.8	-0.301	0.225	10020	67.3	-0.355	0.218	1706	69.4	-0.15	0.234	1396	66.9	-0.158	0.231	Nakao et al. 2007
Diplogonoporus
Diplogonoporus balaenopterae	NC_017613	13724	68.6	-0.326	0.287	10029	68.8	-0.378	0.286	1692	68.3	-0.164	0.246	1407	67.1	-0.192	0.255	Yamasaki et al. 2012
Diplogonoporus grandis	NC_017615	13725	68.8	-0.326	0.286	10029	68.8	-0.377	0.283	1694	68.4	-0.168	0.254	1407	67	-0.191	0.253	Yamasaki et al. 2012
Spirometra
Spirometra decipiens	NC_026852	13641	66.3	-0.387	0.345	10032	66.8	-0.457	0.357	1703	62.7	-0.2	0.307	1428	66.3	-0.202	0.306	Eom et al. 2015
Spirometra erinaceieuropaei	NC_011037	13643	66.4	-0.388	0.348	10035	66.9	-0.458	0.36	1703	62.9	-0.198	0.306	1428	66.2	-0.203	0.303	Eom et al. 2015
Proteocephalidea
Proteocephalidae
Testudotaenia
Testudotaenia sp.	KU761587	13709	66.1	-0.292	0.22	10062	65.4	-0.355	0.214	1678	67.1	-0.127	0.193	1414	66.1	-0.14	0.219	Unpublished
Plagiorchioidea (Outgroup)
Dicrocoeliidae
Dicrocoelium
Dicrocoelium chinensis	NC_025279	14917	62.1	-0.417	0.473	10008	62.2	-0.523	0.481	1675	59	-0.245	0.386	1385	57.6	-0.212	0.33	Liu et al. 2014
Dicrocoelium dendriticum	NC_025280	14884	62.2	-0.414	0.466	10008	62.3	-0.518	0.47	1677	59.3	-0.221	0.388	1375	57.4	-0.3	0.386	Liu et al. 2014
