# Supplementary material for: The complete mitochondrial DNA of three monozoic tapeworms in the Caryophyllidea: a mitogenomic perspective on the phylogeny of eucestodes
Source: Parasit Vectors. 2017 Jun 27;10:314. doi: 10.1186/s13071-017-2245-y (PMC5488446; doi:10.1186/s13071-017-2245-y)
Supplement: Supplementary file 3 — Skewness and A + T content (%) of the protein-coding genes (PCGs), tRNAs, rRNA genes, each codon position of PCGs and non-coding region of the mitochondrial genome of the cestodes Atractolytocestus huronensis, Khawia sinensis, Breviscolex orientalis and Schyzocotyle acheilognathi (CN). (XLSX 16 kb) [file 13071_2017_2245_MOESM3_ESM.xlsx]

## Sheet: AH_555555
Regions	Size (bp)	T(U)	C	A	G	AT(%)	GC(%)	AT skewness	GC skewness	Regions	Size (bp)	T(U)	C	A	G	AT(%)	GC(%)	AT skewness	GC skewness
(A) Atractolytocestus huronensis										(B) Breviscolex orientalis
PCGs	9966	41.9	13.3	18	26.8	59.9	40.1	-0.399	0.336	PCGs	9948	41.9	14.5	15.4	28.1	57.3	42.6	-0.462	0.319
1st codon position	3322	37.4	11.8	20.6	30.2	58	42	-0.289	0.438	1st codon position	3316	37.2	13.6	18.2	31	55.4	44.6	-0.343	0.391
2nd codon position	3322	46.8	17	14.7	21.5	61.5	38.5	-0.523	0.116	2nd codon position	3316	46.7	16.9	14.4	22	61.1	38.9	-0.528	0.131
3rd codon position	3322	41.5	11.1	18.8	28.7	60.3	39.8	-0.377	0.443	3rd codon position	3316	41.9	13.1	13.6	31.4	55.5	44.5	-0.509	0.411
12S	701	35.8	14.8	25.4	24	61.2	38.8	-0.17	0.235	12S	707	33.9	15.7	25.5	24.9	59.4	40.6	-0.143	0.226
16S	954	36.1	15.9	23.9	24.1	60	40	-0.203	0.204	16S	947	34	17.1	22.1	26.8	56.1	43.9	-0.213	0.221
ATP6	513	43.3	13.5	14	29.2	57.3	42.7	-0.51	0.37	ATP6	513	42.5	14	12.5	31	55	45	-0.546	0.377
COX1	1551	42.2	13.9	18.4	25.5	60.6	39.4	-0.391	0.293	COX1	1539	40.6	16.4	16.7	26.3	57.3	42.7	-0.417	0.233
COX2	570	37.4	13.7	22.6	26.3	60	40	-0.246	0.316	COX2	573	36.1	14.8	18.3	30.7	54.4	45.5	-0.327	0.349
COX3	642	44.5	14.6	15.6	25.2	60.1	39.8	-0.482	0.266	COX3	642	41.1	17.3	12.5	29.1	53.6	46.4	-0.535	0.255
CYTB	1083	38.7	15.2	20.1	25.9	58.8	41.1	-0.316	0.26	CYTB	1083	38	17.2	18.3	26.6	56.3	43.8	-0.35	0.215
NAD1	891	41.5	11.8	18.6	28.1	60.1	39.9	-0.381	0.408	NAD1	891	42.4	13	15	29.5	57.4	42.5	-0.477	0.388
NAD2	873	47.8	10.9	16.4	25	64.2	35.9	-0.489	0.393	NAD2	870	46.8	12.4	14	26.8	60.8	39.2	-0.539	0.367
NAD3	345	49	8.7	13.9	28.4	62.9	37.1	-0.558	0.531	NAD3	348	49.1	12.6	12.1	26.1	61.2	38.7	-0.606	0.348
NAD4	1230	41.1	14.9	17.6	26.4	58.7	41.3	-0.399	0.28	NAD4	1230	41.5	15.4	15.4	27.8	56.9	43.2	-0.459	0.288
NAD4L	258	42.2	10.5	15.9	31.4	58.1	41.9	-0.453	0.5	NAD4L	258	43.8	8.9	18.6	28.7	62.4	37.6	-0.404	0.526
NAD5	1554	39.7	14	18.6	27.7	58.3	41.7	-0.362	0.33	NAD5	1545	43.1	13.5	15.1	28.3	58.2	41.8	-0.482	0.356
NAD6	456	43	10.1	19.1	27.9	62.1	38	-0.385	0.468	NAD6	456	44.3	11	13.8	30.9	58.1	41.9	-0.525	0.476
tRNAs	1363	35.7	14.6	24.8	24.9	60.5	39.5	-0.18	0.262	tRNAs	1378	32.9	17.1	22.6	27.4	55.5	44.5	-0.185	0.232
NCR	2156	35.9	11.1	39.2	13.9	75.1	25	0.044	0.112	NCR	1033	33.8	12.7	42.2	11.3	76	24	0.111	-0.056
Full genome	15130	39.9	13.3	22.4	24.4	62.3	37.7	-0.28	0.294	Full genome	14011	39.5	14.9	19.1	26.5	58.6	41.4	-0.348	0.281
(C) Khawia sinensis										(D) Schyzocotyle acheilognathi (CN)
PCGs	9987	43.9	12.3	21.1	22.8	65	35.1	-0.351	0.299	PCGs	10041	47.8	9.9	20.9	21.3	68.7	31.2	-0.391	0.364
1st codon position	3329	39.4	12.1	22.7	25.8	62.1	37.9	-0.268	0.362	1st codon position	3347	42.4	9.6	23	25.1	65.4	34.7	-0.297	0.448
2nd codon position	3329	46.6	16.1	15.7	21.6	62.3	37.7	-0.496	0.145	2nd codon position	3347	47.8	14.6	17.6	20	65.4	34.6	-0.461	0.158
3rd codon position	3329	45.6	8.7	24.8	21	70.4	29.7	-0.296	0.416	3rd codon position	3347	53.3	5.7	22.2	18.8	75.5	24.5	-0.412	0.534
12S	709	38.5	13.1	26.2	22.1	64.7	35.2	-0.19	0.256	12S	730	35.2	12.9	29	22.9	64.2	35.8	-0.096	0.28
16S	946	35.7	14.2	26.7	23.4	62.4	37.6	-0.144	0.245	16S	966	42.1	12.1	25.8	20	67.9	32.1	-0.241	0.245
ATP6	513	48.5	10.7	17.7	23	66.2	33.7	-0.465	0.364	ATP6	513	48.1	11.1	18.7	22	66.8	33.1	-0.44	0.329
COX1	1548	41.5	13.9	22.5	22.2	64	36.1	-0.297	0.229	COX1	1584	46.7	11	21	21.4	67.7	32.4	-0.38	0.322
COX2	573	37.5	14.8	23.6	24.1	61.1	38.9	-0.229	0.238	COX2	570	39.5	14	22.8	23.7	62.3	37.7	-0.268	0.256
COX3	636	44.3	12.3	21.5	21.9	65.8	34.2	-0.346	0.281	COX3	654	49.5	9.9	18.8	21.7	68.3	31.6	-0.45	0.372
CYTB	1119	42	13.7	21.2	23.1	63.2	36.8	-0.33	0.257	CYTB	1095	47	11.4	20.6	20.9	67.6	32.3	-0.39	0.294
NAD1	891	44.3	11.1	19.1	25.5	63.4	36.6	-0.398	0.393	NAD1	891	48.5	9	18.9	23.7	67.4	32.7	-0.44	0.45
NAD2	870	49.2	9.4	20.1	21.3	69.3	30.7	-0.42	0.386	NAD2	870	53.2	7.1	19.1	20.6	72.3	27.7	-0.472	0.485
NAD3	345	48.4	11.9	17.4	22.3	65.8	34.2	-0.471	0.305	NAD3	342	52.6	7.6	17	22.8	69.6	30.4	-0.513	0.5
NAD4	1230	44.3	12.2	21.7	21.8	66	34	-0.342	0.282	NAD4	1248	47.4	10.7	20.3	21.6	67.7	32.3	-0.401	0.335
NAD4L	258	45.3	8.1	22.9	23.6	68.2	31.7	-0.33	0.488	NAD4L	258	54.3	6.2	21.7	17.8	76	24	-0.429	0.484
NAD5	1548	43	12.4	21.8	22.8	64.8	35.2	-0.326	0.295	NAD5	1563	46.3	9	25.8	18.9	72.1	27.9	-0.284	0.355
NAD6	456	45.4	12.1	19.3	23.2	64.7	35.3	-0.403	0.317	NAD6	453	49.2	8.4	20.1	22.3	69.3	30.7	-0.42	0.453
tRNAs	1354	34.9	15	25.7	24.4	60.6	39.4	-0.152	0.238	tRNAs	1404	37.5	12.9	29.5	20.2	67	33.1	-0.119	0.22
NCR	1632	38.9	12.1	36.2	12.8	75.1	24.9	-0.036	0.03	NCR	789	47.4	7.4	32.8	12.4	80.2	19.8	-0.182	0.256
Full genome	14620	41.7	12.7	23.9	21.7	65.6	34.4	-0.271	0.263	Full genome	14046	45.8	10.3	23.2	20.6	69	30.9	-0.327	0.333
